# Supplementary material for: Antimicrobial stewardship interventions in least developed and low-income countries: a systematic review protocol
Source: BMJ Open. 2021 Aug 12;11(8):e047312. doi: 10.1136/bmjopen-2020-047312 (PMC8362704; doi:10.1136/bmjopen-2020-047312)
Supplement: Supplementary data [file bmjopen-2020-047312supp001.xlsx]

## Sheet: ICROMS SCRORE TEMPLATE
ICROMS QUALITY CRITERIA FOR APPLICATION PER STUDY DESIGN CRITERIA												QUALITY CRITERIA FOR INLCUDED STUDIES
Name of Included Study (PMID)	Quality criteria				Study Design Criteria							Included Study Design	Specific Criteria Met		ICROMS Score (1/2/0)
		Dimension		Specific Criteria	RCT	CBA	CITS	NCITS	NCBA	CS	QUAL
	1	Clear Aims and Justification	A	Clear Statement of the aims of the area of research	Mandatory	Mandatory	Mandatory	Mandatory	Mandatory	Mandatory	Mandatory		1	A
			B	Rationale for number of pre- and post intervention points or adequate baseline measurement	x	x	Criteria	Mandatory	Mandatory	x	x			B
			C	Explanation for lack of control group	x	x	x	Criteria	Criteria	x	x			C
			D	Appropriateness of qualitative methodology	x	x	x	x	x	x	Criteria			D
			E	Appropriate study desing	x	x	x	x	x	x	Mandatory			E
	2	Managing bias in sampling or between groups	A	Sequence Generation	Mandatory	x	x	x	x	x	x		2	A
			B	Allocation Concealment	Mandatory	x	x	x	x	x	x			B
			C	Justification for sample choice	x	x	x	Mandatory	Mandatory	x	x			C
			D	Intervention and control group selection designed to protect against systematic diference/delection bias	x	Mandatory	x	x	x	x	x			D
			E	Comparability of groups	x	x	x	x	x	Mandatory	x			E
			F	Sampling and recruitment	x	x	x	x	x	x	Mandatory			F
	3	Managing bias in outcome measurements and blinding	A	Blinding	Mandatory	x	x	x	x	x	x		3	A
			B	Baseline Management - protection against selection bias	x	Mandatory	x	x	x	x	x			B
			C	Protection against contamination	x	Mandatory	x	x	x	x	x			C
			D	Protection against secular changes	x	x	Mandatory	x	x	x	x			D
			E	Protection against detection bias: Blinded assessment of primary outcomes	Criteria	Criteria	Criteria	Criteria	Criteria	Criteria	x			E
			F	Reliable Outcome measures	Criteria	Criteria	Criteria	Criteria	Criteria	Criteria	Criteria			F
			G	Comparability of outcomes	x	x	x	x	x	Mandatory	x			G
	4	Managing bias in follow-up	A	Follow-up of subjects (protection against exclusion bias)	Criteria	x	x	x	x	x	x		4	A
			B	Follow-up of patients or episodes of care	Criteria	x	x	x	x	x	x			B
			C	Incomplete outcome data addressed	Criteria	Criteria	Criteria	Criteria	Criteria	Mandatory	Criteria			C
	5	Managing bias in other study aspects	A	Protection against detection bias: Intervention unlikely to affect data collection	Criteria	Criteria	Criteria	Criteria	Criteria	x	x		5	A
			B	Protection against information bias	x	x	x	x	x	Criteria	x			B
			C	Data collection appropriate to address research aims	x	x	x	x	x	x	Criteria			C
			D	Attempts to mitigate effects of no control	x	x	x	Mandatory	Mandatory	x	x			D
	6	Analytical rigour	A	Sufficient data points to enable reliable statistical inference	x	x	Mandatory	x	x	x	x		6	A
			B	Shaping of intervention effect specified	x	x	Criteria	x	x	x	x			B
			C	Analysis of sufficienty rigorous / free from bias	Criteria	Criteria	Criteria	Criteria	Criteria	Criteria	Criteria			C
	7	Managing bias in reporting / Ethical Considerations	A	Free of selective outcome reporting	Criteria	Criteria	Criteria	Criteria	Criteria	Criteria	Criteria		7	A
			B	Limitatins addressed	Criteria	Criteria	Criteria	Criteria	Criteria	Criteria	Criteria			B
			C	Conclusions clear and justified	Criteria	Criteria	Criteria	Criteria	Criteria	Criteria	Criteria			C
			D	Free of other bias	Criteria	Criteria	Criteria	Criteria	Criteria	Criteria	Criteria			D
			E	Ethics issues addressed	Criteria	Criteria	Criteria	Criteria	Criteria	Criteria	Criteria			E
	Key												Quality	Total ICROMS Score
	Criteria	Criteria to be included in quality assessment for study design											Assessment	Mimimum score met (Yes/No)
	Mandatory	Mandatory criteria to be met quality assessment											Summary	Mandatory Criteria Met (Yes/No)
	X	Criteria NOT to be applied in quality assessment for study design												Inclusion for systematic review systhesis (Yes /No )
	RCT	Randomised - Control Trial
	CBA	Controlled before-after
	CITS	Controlled Interrupted time series
	CS	Cohort study
	NCITS	Non-controlled interupted time series
	NCBA	Non-controlled before-after
	QUAL	Qualitative
	ICROMS Decision Matrix
	Study Design	Mandatory Criteria	Minimum Score
	RCT	1A, 2A, 2B, and 3A	22
	CBA	1A, 2D, 3B and 3C	18
	CITS	1A, 3D and 6A	18
	CS	1A, 2E, 3G and 4C	18
	NCITS	NCITS 1A, 1B, 2C and 5D	22
	NCBA	NCITS 1A, 1B, 2C and 5D	22
	QUAL	1A, 1E and 2F	16
